# Supplementary material for: Spatiotemporal trends in tetracycline- and trimethoprim–sulfamethoxazole-resistant S. aureus among veteran outpatients in the eastern United States
Source: Epidemiol Infect. 2026 Feb 23;154:e31. doi: 10.1017/S0950268826101216 (PMC12976086; doi:10.1017/S0950268826101216)
Supplement: Boyle et al. supplementary material [file S0950268826101216sup001.zip]

Archive with 3 entries (3 files):
- Supplementary Figure S1.docx
- E&I_final_supplemental_methods.docx
- E&I_final_supplemental_tables.docx
